# Supplementary material for: Budesonide-Loaded Pectin/Polyacrylamide Hydrogel for Sustained Delivery: Fabrication, Characterization and In Vitro Release Kinetics
Source: Molecules. 2021 May 5;26(9):2704. doi: 10.3390/molecules26092704 (PMC8124457; doi:10.3390/molecules26092704)
Supplement: Supplementary file 1 [file molecules-26-02704-s001.zip]

Archive with 1 entries (1 files):
- molecules-1160936-supplementary.pdf
